# Supplementary material for: High-throughput search of ternary chalcogenides for p-type transparent electrodes
Source: Sci Rep. 2017 Mar 7;7:43179. doi: 10.1038/srep43179 (PMC5339873; doi:10.1038/srep43179)
Supplement: Supplementary Dataset 1 [file srep43179-s1.zip]

Archive with 128 entries (123 files):
- cifs/
- cifs/O/
- cifs/O/BrCdO2.cif
- cifs/O/BrLaO2.cif
- cifs/O/BrNiO2.cif
- cifs/O/BrTlO2.cif
- cifs/O/CsLaO2.cif
- cifs/O/HgMgO2.cif
- cifs/O/KInO2.cif
- cifs/O/MgNiO2.cif
- cifs/O/PdAlO2.cif
- cifs/O/PdCrO2.cif
- cifs/O/PdRhO2.cif
- cifs/O/PtAlO2.cif
- cifs/O/PtNiO2.cif
- cifs/O/RbInO2.cif
- cifs/O/RbRhO2.cif
- cifs/O/TlRhO2.cif
- cifs/S/
- cifs/S/AgCoS2.cif
- cifs/S/AgIrS2.cif
- cifs/S/AgMnS2.cif
- cifs/S/AgRhS2.cif
- cifs/S/AgScS2.cif
- cifs/S/AgYS2.cif
- cifs/S/AuAlS2.cif
- cifs/S/AuBiS2.cif
- cifs/S/AuCoS2.cif
- cifs/S/AuInS2.cif
- cifs/S/AuIrS2.cif
- cifs/S/AuMnS2.cif
- cifs/S/AuRhS2.cif
- cifs/S/AuScS2.cif
- cifs/S/AuYS2.cif
- cifs/S/BiAlS2.cif
- cifs/S/BiCrS2.cif
- cifs/S/BiIrS2.cif
- cifs/S/BiTiS2.cif
- cifs/S/HgHfS2.cif
- cifs/S/HgMnS2.cif
- cifs/S/HgPtS2.cif
- cifs/S/HgTiS2.cif
- cifs/S/HgZrS2.cif
- cifs/S/HIrS2.cif
- cifs/S/InTiS2.cif
- cifs/S/InZrS2.cif
- cifs/S/KBiS2.cif
- cifs/S/KScS2.cif
- cifs/S/KYS2.cif
- cifs/S/PbCrS2.cif
- cifs/S/PbTiS2.cif
- cifs/S/PbZrS2.cif
- cifs/S/RbScS2.cif
- cifs/S/SnCrS2.cif
- cifs/S/SnTiS2.cif
- cifs/S/TlHfS2.cif
- cifs/S/TlMnS2.cif
- cifs/S/TlTiS2.cif
- cifs/S/TlZrS2.cif
- cifs/Se/
- cifs/Se/AgMnSe2.cif
- cifs/Se/AgRhSe2.cif
- cifs/Se/AuCoSe2.cif
- cifs/Se/AuCrSe2.cif
- cifs/Se/AuMnSe2.cif
- cifs/Se/AuRhSe2.cif
- cifs/Se/BiCrSe2.cif
- cifs/Se/BiMnSe2.cif
- cifs/Se/BrNiSe2.cif
- cifs/Se/CsLaSe2.cif
- cifs/Se/CsRhSe2.cif
- cifs/Se/CsScSe2.cif
- cifs/Se/CsYSe2.cif
- cifs/Se/HgHfSe2.cif
- cifs/Se/HgMnSe2.cif
- cifs/Se/HgNbSe2.cif
- cifs/Se/HgPtSe2.cif
- cifs/Se/HgRhSe2.cif
- cifs/Se/HgTiSe2.cif
- cifs/Se/HgVSe2.cif
- cifs/Se/HgZrSe2.cif
- cifs/Se/HMnSe2.cif
- cifs/Se/HScSe.cif
- cifs/Se/INiSe2.cif
- cifs/Se/InZrSe2.cif
- cifs/Se/KCrSe2.cif
- cifs/Se/KRhSe.cif
- cifs/Se/KScSe2.cif
- cifs/Se/KYSe2.cif
- cifs/Se/RbRhSe2.cif
- cifs/Se/RbScSe2.cif
- cifs/Se/SbMnSe2.cif
- cifs/Se/TlHfSe2.cif
- cifs/Se/TlMnSe2.cif
- cifs/Se/TlRhSe2.cif
- cifs/Se/TlTiSe2.cif
- cifs/Se/TlVSe2.cif
- cifs/Se/TlZrSe2.cif
- cifs/Te/
- cifs/Te/AgMnTe2.cif
- cifs/Te/BaCaTe2.cif
- cifs/Te/BrCoTe2.cif
- cifs/Te/BrIrTe2.cif
- cifs/Te/BrNiTe2.cif
- cifs/Te/BrPdTe2.cif
- cifs/Te/BrPtTe2.cif
- cifs/Te/BrRhTe2.cif
- cifs/Te/CsBiTe2.cif
- cifs/Te/CsHfTe2.cif
- cifs/Te/CsScTe2.cif
- cifs/Te/CsYTe2.cif
- cifs/Te/HgHfTe2.cif
- cifs/Te/HgTiTe2.cif
- cifs/Te/HgVTe2.cif
- cifs/Te/HgZrTe2.cif
- cifs/Te/INiTe2.cif
- cifs/Te/InYTe2.cif
- cifs/Te/IPdTe2.cif
- cifs/Te/IPtTe2.cif
- cifs/Te/IRhTe2.cif
- cifs/Te/LiYTe2.cif
- cifs/Te/NaYTe2.cif
- cifs/Te/RbLaTe2.cif
- cifs/Te/TlHfTe2.cif
- cifs/Te/TlMnTe2.cif
- cifs/Te/TlTiTe2.cif
- cifs/Te/TlYTe2.cif
- cifs/Te/TlZrTe2.cif
