# Supplementary material for: High-throughput search of ternary chalcogenides for p-type transparent electrodes
Source: Sci Rep. 2017 Mar 7;7:43179. doi: 10.1038/srep43179 (PMC5339873; doi:10.1038/srep43179)
Supplement: Supplementary Dataset 1 [file srep43179-s1.zip › cifs/S/HgTiS2.cif]

# CIF file
# This file was generated by FINDSYM
# Harold T. Stokes, Branton J. Campbell, Dorian M. Hatch
# Brigham Young University, Provo, Utah, USA
 
data_ findsym-output
 
_symmetry_space_group_name_H-M "P 1"
_symmetry_Int_Tables_number 1
 
_cell_length_a       5.90492
_cell_length_b       3.39530
_cell_length_c       9.60591
_cell_angle_alpha   87.44096
_cell_angle_beta   105.41234
_cell_angle_gamma   89.99510
 
loop_
_space_group_symop_operation_xyz
x,y,z
 
loop_
_atom_site_label
_atom_site_type_symbol
_atom_site_fract_x
_atom_site_fract_y
_atom_site_fract_z
_atom_site_occupancy
Hg1 Hg  -0.01413  -0.44390  -0.49609   1.00000
Hg2 Hg   0.48651  -0.42345  -0.49379   1.00000
Ti1 Ti  -0.01571  -0.22243   0.00483   1.00000
Ti2 Ti   0.48495   0.28364   0.00500   1.00000
S1 S  -0.11507   0.26144   0.16022   1.00000
S2 S   0.08440   0.30054  -0.14989   1.00000
S3 S   0.38464  -0.23908   0.15946   1.00000
S4 S  -0.41558  -0.19991  -0.15015   1.00000
 
