# Supplementary material for: High-throughput search of ternary chalcogenides for p-type transparent electrodes
Source: Sci Rep. 2017 Mar 7;7:43179. doi: 10.1038/srep43179 (PMC5339873; doi:10.1038/srep43179)
Supplement: Supplementary Dataset 1 [file srep43179-s1.zip › cifs/S/TlTiS2.cif]

# CIF file
# This file was generated by FINDSYM
# Harold T. Stokes, Branton J. Campbell, Dorian M. Hatch
# Brigham Young University, Provo, Utah, USA
 
data_ findsym-output
 
_symmetry_space_group_name_H-M "P -3 2/m 1"
_symmetry_Int_Tables_number 164
 
_cell_length_a       3.47225
_cell_length_b       3.47225
_cell_length_c       8.17414
_cell_angle_alpha   90.00000
_cell_angle_beta    90.00000
_cell_angle_gamma  120.00000
 
loop_
_space_group_symop_operation_xyz
x,y,z
-y,x-y,z
-x+y,-x,z
x-y,-y,-z
y,x,-z
-x,-x+y,-z
-x,-y,-z
y,-x+y,-z
x-y,x,-z
-x+y,y,z
-y,-x,z
x,x-y,z
 
loop_
_atom_site_label
_atom_site_type_symbol
_atom_site_fract_x
_atom_site_fract_y
_atom_site_fract_z
_atom_site_occupancy
Tl1 Tl   0.00000   0.00000   0.00000   1.00000
Ti1 Ti   0.00000   0.00000   0.50000   1.00000
S1 S   0.33333   0.66667  -0.32576   1.00000
 
