# Supplementary material for: High-throughput search of ternary chalcogenides for p-type transparent electrodes
Source: Sci Rep. 2017 Mar 7;7:43179. doi: 10.1038/srep43179 (PMC5339873; doi:10.1038/srep43179)
Supplement: Supplementary Dataset 1 [file srep43179-s1.zip › cifs/Se/HgTiSe2.cif]

# CIF file
# This file was generated by FINDSYM
# Harold T. Stokes, Branton J. Campbell, Dorian M. Hatch
# Brigham Young University, Provo, Utah, USA
 
data_ findsym-output
 
_symmetry_space_group_name_H-M "P 1"
_symmetry_Int_Tables_number 1
 
_cell_length_a       3.52743
_cell_length_b      10.10198
_cell_length_c       6.11632
_cell_angle_alpha  102.59452
_cell_angle_beta    90.00000
_cell_angle_gamma   99.61212
 
loop_
_space_group_symop_operation_xyz
x,y,z
 
loop_
_atom_site_label
_atom_site_type_symbol
_atom_site_fract_x
_atom_site_fract_y
_atom_site_fract_z
_atom_site_occupancy
Hg1 Hg   0.48447   0.00794  -0.02072   1.00000
Hg2 Hg   0.47672  -0.00430   0.47278   1.00000
Se1 Se  -0.23259  -0.33594   0.16527   1.00000
Se2 Se   0.11387   0.34262   0.21573   1.00000
Se3 Se   0.26668  -0.33700  -0.33558   1.00000
Se4 Se  -0.38583   0.34373  -0.28350   1.00000
Ti1 Ti   0.19058  -0.49659  -0.05892   1.00000
Ti2 Ti  -0.30968  -0.49673   0.44005   1.00000
 
