# Supplementary material for: High-throughput search of ternary chalcogenides for p-type transparent electrodes
Source: Sci Rep. 2017 Mar 7;7:43179. doi: 10.1038/srep43179 (PMC5339873; doi:10.1038/srep43179)
Supplement: Supplementary Dataset 1 [file srep43179-s1.zip › cifs/Se/HgVSe2.cif]

# CIF file
# This file was generated by FINDSYM
# Harold T. Stokes, Branton J. Campbell, Dorian M. Hatch
# Brigham Young University, Provo, Utah, USA
 
data_ findsym-output
 
_symmetry_space_group_name_H-M "P 1 m 1"
_symmetry_Int_Tables_number 6
 
_cell_length_a       3.33180
_cell_length_b       9.78877
_cell_length_c       3.32996
_cell_angle_alpha   90.00000
_cell_angle_beta    60.38808
_cell_angle_gamma   90.00000
 
loop_
_space_group_symop_operation_xyz
x,y,z
x,-y,z
 
loop_
_atom_site_label
_atom_site_type_symbol
_atom_site_fract_x
_atom_site_fract_y
_atom_site_fract_z
_atom_site_occupancy
Hg1 Hg  -0.16355   0.00000   0.25366   1.00000
Se1 Se   0.44473   0.33673  -0.11923   1.00000
V1 V   0.11095   0.50000  -0.45296   1.00000
 
