# Supplementary material for: High-throughput search of ternary chalcogenides for p-type transparent electrodes
Source: Sci Rep. 2017 Mar 7;7:43179. doi: 10.1038/srep43179 (PMC5339873; doi:10.1038/srep43179)
Supplement: Supplementary Dataset 1 [file srep43179-s1.zip › cifs/Se/SbMnSe2.cif]

# CIF file
# This file was generated by FINDSYM
# Harold T. Stokes, Branton J. Campbell, Dorian M. Hatch
# Brigham Young University, Provo, Utah, USA
 
data_ findsym-output
 
_symmetry_space_group_name_H-M "P 1 21/m 1"
_symmetry_Int_Tables_number 11
 
_cell_length_a       8.59123
_cell_length_b       3.92579
_cell_length_c       6.32267
_cell_angle_alpha   90.00000
_cell_angle_beta    75.92688
_cell_angle_gamma   90.00000
 
loop_
_space_group_symop_operation_xyz
x,y,z
-x,y+1/2,-z
-x,-y,-z
x,-y+1/2,z
 
loop_
_atom_site_label
_atom_site_type_symbol
_atom_site_fract_x
_atom_site_fract_y
_atom_site_fract_z
_atom_site_occupancy
Sb1 Sb  -0.02917   0.25000  -0.15519   1.00000
Se1 Se   0.32357   0.25000   0.47176   1.00000
Se2 Se  -0.34643   0.25000   0.03697   1.00000
Mn1 Mn  -0.49235   0.25000  -0.27482   1.00000
 
