# Supplementary material for: High-throughput search of ternary chalcogenides for p-type transparent electrodes
Source: Sci Rep. 2017 Mar 7;7:43179. doi: 10.1038/srep43179 (PMC5339873; doi:10.1038/srep43179)
Supplement: Supplementary Dataset 1 [file srep43179-s1.zip › cifs/Te/HgVTe2.cif]

# CIF file
# This file was generated by FINDSYM
# Harold T. Stokes, Branton J. Campbell, Dorian M. Hatch
# Brigham Young University, Provo, Utah, USA
 
data_ findsym-output
 
_symmetry_space_group_name_H-M "P 1 21/m 1"
_symmetry_Int_Tables_number 11
 
_cell_length_a       6.51190
_cell_length_b       3.56739
_cell_length_c      10.08520
_cell_angle_alpha   90.00000
_cell_angle_beta   103.23292
_cell_angle_gamma   90.00000
 
loop_
_space_group_symop_operation_xyz
x,y,z
-x,y+1/2,-z
-x,-y,-z
x,-y+1/2,z
 
loop_
_atom_site_label
_atom_site_type_symbol
_atom_site_fract_x
_atom_site_fract_y
_atom_site_fract_z
_atom_site_occupancy
Hg1 Hg  -0.27846   0.25000  -0.01198   1.00000
Te1 Te  -0.47984   0.25000   0.34788   1.00000
Te2 Te  -0.01042   0.25000  -0.30972   1.00000
V1 V   0.20860   0.25000   0.49595   1.00000
 
