# Supplementary material for: High-throughput search of ternary chalcogenides for p-type transparent electrodes
Source: Sci Rep. 2017 Mar 7;7:43179. doi: 10.1038/srep43179 (PMC5339873; doi:10.1038/srep43179)
Supplement: Supplementary Dataset 1 [file srep43179-s1.zip › cifs/Te/INiTe2.cif]

# CIF file
# This file was generated by FINDSYM
# Harold T. Stokes, Branton J. Campbell, Dorian M. Hatch
# Brigham Young University, Provo, Utah, USA
 
data_ findsym-output
 
_symmetry_space_group_name_H-M "P 1 2/n 1"
_symmetry_Int_Tables_number 13
 
_cell_length_a       8.94782
_cell_length_b       3.94543
_cell_length_c       8.14783
_cell_angle_alpha   90.00000
_cell_angle_beta   133.06018
_cell_angle_gamma   90.00000
 
loop_
_space_group_symop_operation_xyz
x,y,z
-x+1/2,y,-z+1/2
-x,-y,-z
x+1/2,-y,z+1/2
 
loop_
_atom_site_label
_atom_site_type_symbol
_atom_site_fract_x
_atom_site_fract_y
_atom_site_fract_z
_atom_site_occupancy
I1 I   0.75000  -0.24968   0.75000   1.00000
Te1 Te   0.02430   0.25030  -0.31515   1.00000
Ni1 Ni   0.75000   0.24964   0.25000   1.00000
 
